# Supplementary material for: Saliva Crystallization Occurs in Female Bornean Orangutans (Pongo pygmaeus): Could It Be a New Option for Monitoring of Menstrual Cycle in Captive Great Apes?
Source: PLoS One. 2016 Jul 26;11(7):e0159960. doi: 10.1371/journal.pone.0159960 (PMC4961281; doi:10.1371/journal.pone.0159960)
Supplement: S1 File — (XLSX) [file pone.0159960.s001.xlsx]

## Sheet: Data-PLoS
ID	Zoo	Female	Date	BFF scale	NTF scale	Quality	Menstruation
Ň1	Ústí	Ňuninka	2014-09-05	FIL+FEL	T	OK
Ň2	Ústí	Ňuninka	2014-09-08	BL	N	OK
Ň3	Ústí	Ňuninka	2014-09-10	0	N	OK
Ň4	Ústí	Ňuninka	2014-09-19	BL	N	OK
Ň5	Ústí	Ňuninka	2014-09-23	BL	N	OK
Ň6	Ústí	Ňuninka	2014-10-06	BL	N	OK
Ň7	Ústí	Ňuninka	2014-10-30	BL	N	OK
Ň8	Ústí	Ňuninka	2014-10-31	BL	N	OK
Ň9	Ústí	Ňuninka	2014-11-17	0	N	OK
Ň10	Ústí	Ňuninka	2014-11-18	0	N	OK
Ň11	Ústí	Ňuninka	2014-12-23	0	N	OK
Ž1	Dvůr	Žaneta	2014-08-13	BL+FEL	F	OK
Ž2	Dvůr	Žaneta	2014-08-18	BL	T	OK
Ž3	Dvůr	Žaneta	2014-08-23	0	N	OK
Ž4	Dvůr	Žaneta	2014-08-24	0	N	OK
Ž5	Dvůr	Žaneta	2014-08-26			too thick
Ž6	Dvůr	Žaneta	2014-08-28	BL	N	OK
Ž7	Dvůr	Žaneta	2014-08-29	0	N	OK
Ž8	Dvůr	Žaneta	2014-08-31	0	N	OK
Ž9	Dvůr	Žaneta	2014-09-01	0	N	OK
Ž10	Dvůr	Žaneta	2014-09-02	0	N	OK
Ž11	Dvůr	Žaneta	2014-09-03	BL	N	OK
Ž12	Dvůr	Žaneta	2014-09-04	BL	N	OK
Ž13	Dvůr	Žaneta	2014-09-06	BL	N	OK
Ž14	Dvůr	Žaneta	2014-09-07	BL	T	OK
Ž15	Dvůr	Žaneta	2014-09-08	0	N	OK
Ž16	Dvůr	Žaneta	2014-09-09	BL	T	OK
Ž17	Dvůr	Žaneta	2014-09-10	BL	T	OK
Ž18	Dvůr	Žaneta	2014-09-11	0	N	OK
Ž19	Dvůr	Žaneta	2014-09-12	BL	T	OK
Ž20	Dvůr	Žaneta	2014-09-13	0	N	OK
Ž21	Dvůr	Žaneta	2014-09-14	0	N	OK
Ž22	Dvůr	Žaneta	2014-09-15	BL	T	OK
Ž23	Dvůr	Žaneta	2014-09-17	0	N	OK
Ž24	Dvůr	Žaneta	2014-09-18	0	N	OK
Ž25	Dvůr	Žaneta	2014-09-20	0	N	OK
Ž26	Dvůr	Žaneta	2014-09-22	0	N	OK
Ž27	Dvůr	Žaneta	2014-09-23	0	N	OK
Ž28	Dvůr	Žaneta	2014-09-24	0	N	OK
Ž29	Dvůr	Žaneta	2014-09-25	BL	T	OK
Ž30	Dvůr	Žaneta	2014-09-27	FIL	T	OK
Ž31	Dvůr	Žaneta	2014-09-28	0	N	OK
Ž32	Dvůr	Žaneta	2014-09-29	0	N	OK
Ž33	Dvůr	Žaneta	2014-09-30	0	N	OK
Ž34	Dvůr	Žaneta	2014-10-02	0	N	OK
Ž35	Dvůr	Žaneta	2014-10-03	BL	N	OK
Ž36	Dvůr	Žaneta	2014-10-04	BL	T	OK
Ž37	Dvůr	Žaneta	2014-10-05	BL	T	OK
Ž38	Dvůr	Žaneta	2014-10-06	BL	T	OK
Ž39	Dvůr	Žaneta	2014-10-07	BL	T	OK
Ž40	Dvůr	Žaneta	2014-10-08	BL	T	OK
Ž41	Dvůr	Žaneta	2014-10-09	BL	T	OK
Ž42	Dvůr	Žaneta	2014-10-10	BL	T	OK
Ž43	Dvůr	Žaneta	2014-10-11	FEL	F	OK
Ž44	Dvůr	Žaneta	2014-10-12	0	N	OK
Ž45	Dvůr	Žaneta	2014-10-13	FIL+FEL	F	OK
Ž46	Dvůr	Žaneta	2014-10-14	BL	T	OK
Ž47	Dvůr	Žaneta	2014-10-15	BL	T	OK
Ž48	Dvůr	Žaneta	2014-10-16	BL	T	OK
Ž49	Dvůr	Žaneta	2014-10-17	BL	T	OK
Ž50	Dvůr	Žaneta	2014-10-18	0	N	OK
Ž51	Dvůr	Žaneta	2014-10-19			too thick
Ž52	Dvůr	Žaneta	2014-10-20			too thick
Ž53	Dvůr	Žaneta	2014-10-21	0	N	OK
Ž54	Dvůr	Žaneta	2014-10-22	0	N	OK
Ž55	Dvůr	Žaneta	2014-10-23	0	N	OK
Ž56	Dvůr	Žaneta	2014-10-24	0	N	OK
Ž57	Dvůr	Žaneta	2014-10-25	FIL	T	OK
Ž58	Dvůr	Žaneta	2014-10-26	FIL	T	OK
Ž59	Dvůr	Žaneta	2014-10-27	BL	T	OK
Ž60	Dvůr	Žaneta	2014-10-28	0	N	OK
Ž61	Dvůr	Žaneta	2014-10-29	0	N	OK
Ž62	Dvůr	Žaneta	2014-10-30	BL	T	OK
Ž63	Dvůr	Žaneta	2014-10-31			too thick
Ž64	Dvůr	Žaneta	2014-11-01	BL	T	OK
Ž65	Dvůr	Žaneta	2014-11-02	FIL	T	OK
Ž66	Dvůr	Žaneta	2014-11-03	BL+FEL	F	OK
Ž67	Dvůr	Žaneta	2014-11-04	BL	N	OK
Ž68	Dvůr	Žaneta	2014-11-05	FIL	T	OK
Ž69	Dvůr	Žaneta	2014-11-06	FIL	T	OK
Ž70	Dvůr	Žaneta	2014-11-07	BL	T	OK
Ž71	Dvůr	Žaneta	2014-11-08	0	N	OK
Ž72	Dvůr	Žaneta	2014-11-09	FIL	T	OK
Ž73	Dvůr	Žaneta	2014-11-10	FIL	T	OK
Ž74	Dvůr	Žaneta	2014-11-11	BL	T	OK
Ž75	Dvůr	Žaneta	2014-11-12	BL	T	OK
Ž76	Dvůr	Žaneta	2014-11-13	BL+FEL	F	OK
Ž77	Dvůr	Žaneta	2014-11-14	BL	T	OK
Ž78	Dvůr	Žaneta	2014-11-15	BL	T	OK
Ž79	Dvůr	Žaneta	2014-11-16	0	N	OK
Ž80	Dvůr	Žaneta	2014-11-17	BL	T	OK
Ž81	Dvůr	Žaneta	2014-11-18	FIL	T	OK
Ž82	Dvůr	Žaneta	2014-11-19	BL	T	OK
Ž83	Dvůr	Žaneta	2014-11-20	BL	N	OK
Ž84	Dvůr	Žaneta	2014-11-21	BL+FEL	F	OK
Ž85	Dvůr	Žaneta	2014-11-22	0	N	OK
Ž86	Dvůr	Žaneta	2014-11-23	BL	N	OK
Ž87	Dvůr	Žaneta	2014-11-24	BL	T	OK
Ž88	Dvůr	Žaneta	2014-11-25	BL	T	OK
Ž89	Dvůr	Žaneta	2014-11-26	BL+FEL	F	OK
Ž90	Dvůr	Žaneta	2014-11-27	FEL	F	OK
Ž91	Dvůr	Žaneta	2014-11-28	0	N	OK
Ž92	Dvůr	Žaneta	2014-11-29	BL	N	OK
Ž93	Dvůr	Žaneta	2014-11-30	FEL	F	OK
Ž94	Dvůr	Žaneta	2014-12-01	0	N	OK
N1	Bojnice	Nanga	2014-09-02	0	N	OK
N2	Bojnice	Nanga	2014-09-03	0	N	OK
N3	Bojnice	Nanga	2014-09-04	0	N	OK
N4	Bojnice	Nanga	2014-09-05	0	N	OK
N5	Bojnice	Nanga	2014-09-06	BL	N	OK
N6	Bojnice	Nanga	2014-09-07	0	N	OK
N7	Bojnice	Nanga	2014-09-08	0	N	OK
N8	Bojnice	Nanga	2014-09-09	BL	N	OK	menstruation
N9	Bojnice	Nanga	2014-09-10			CONT.
N10	Bojnice	Nanga	2014-09-11	0	N	OK
N11	Bojnice	Nanga	2014-09-12	0	N	OK
N12	Bojnice	Nanga	2014-09-13	FIL	T	OK
N13	Bojnice	Nanga	2014-09-14	0	N	OK
N14	Bojnice	Nanga	2014-09-15	BL+FIL	T	OK
N15	Bojnice	Nanga	2014-09-16	BL	T	OK
N16	Bojnice	Nanga	2014-09-17	BL	T	OK
N17	Bojnice	Nanga	2014-09-18	BL	T	OK
N18	Bojnice	Nanga	2014-09-19			CONT.
N19	Bojnice	Nanga	2014-09-20			CONT.
N20	Bojnice	Nanga	2014-09-21	BL	T	OK
N21	Bojnice	Nanga	2014-09-22			CONT.
N22	Bojnice	Nanga	2014-09-23	BL	T	OK
N23	Bojnice	Nanga	2014-09-24	BL	T	OK
N24	Bojnice	Nanga	2014-09-25			CONT.
N25	Bojnice	Nanga	2014-09-26	0	N	OK
N26	Bojnice	Nanga	2014-09-27			too thick
N27	Bojnice	Nanga	2014-09-28	0	N	OK
N28	Bojnice	Nanga	2014-09-29	BL	T	OK
N29	Bojnice	Nanga	2014-09-30	BL	T	OK
N30	Bojnice	Nanga	2014-10-01	0	N	OK
N31	Bojnice	Nanga	2014-10-02	0	N	OK
N32	Bojnice	Nanga	2014-10-03	BL+FIL	T	OK
N33	Bojnice	Nanga	2014-10-04	BL+FIL	T	OK
N34	Bojnice	Nanga	2014-10-05	FIL	T	OK
N35	Bojnice	Nanga	2014-10-06	FIL	T	OK
N36	Bojnice	Nanga	2014-10-07	FIL	T	OK
N37	Bojnice	Nanga	2014-10-08	FIL	T	OK	menstruation
N38	Bojnice	Nanga	2014-10-09	0	N	OK
N39	Bojnice	Nanga	2014-10-10	0	N	OK
N40	Bojnice	Nanga	2014-10-11	0	N	OK
N41	Bojnice	Nanga	2014-10-12	0	N	OK
N42	Bojnice	Nanga	2014-10-13	0	N	OK
N43	Bojnice	Nanga	2014-10-14	BL	T	OK
N44	Bojnice	Nanga	2014-10-15	BL	T	OK
N45	Bojnice	Nanga	2014-10-16	BL+FIL	T	OK
N46	Bojnice	Nanga	2014-10-17	0	N	OK
N47	Bojnice	Nanga	2014-10-18	BL	T	OK
N48	Bojnice	Nanga	2014-10-19	0	N	OK
N49	Bojnice	Nanga	2014-10-20	0	N	OK
N50	Bojnice	Nanga	2014-10-21	0	N	OK
N51	Bojnice	Nanga	2014-10-22	0	N	OK
N52	Bojnice	Nanga	2014-10-23	BL	T	OK
N53	Bojnice	Nanga	2014-10-24	BL	T	OK
N54	Bojnice	Nanga	2014-10-25	BL	N	OK
N55	Bojnice	Nanga	2014-10-26	0	N	OK
N56	Bojnice	Nanga	2014-10-27	BL	N	OK
N57	Bojnice	Nanga	2014-10-28	BL	T	OK
N58	Bojnice	Nanga	2014-10-29	BL	T	OK
N59	Bojnice	Nanga	2014-10-30	BL	N	OK
N60	Bojnice	Nanga	2014-10-31	BL	N	OK
N61	Bojnice	Nanga	2014-11-01	BL	N	OK
N62	Bojnice	Nanga	2014-11-02	BL	T	OK
N63	Bojnice	Nanga	2014-11-03	FIL	T	OK
N64	Bojnice	Nanga	2014-11-04	0	N	OK
N65	Bojnice	Nanga	2014-11-05	BL	T	OK	menstruation
N66	Bojnice	Nanga	2014-11-06	BL+FIL	T	OK
N67	Bojnice	Nanga	2014-11-07	BL	T	OK
N68	Bojnice	Nanga	2014-11-08	BL+FIL	T	OK
N69	Bojnice	Nanga	2014-11-09	FIL	T	OK
N70	Bojnice	Nanga	2014-11-10	0	N	OK
N71	Bojnice	Nanga	2014-11-11			CONT.
N72	Bojnice	Nanga	2014-11-12	FEL	F	OK
N73	Bojnice	Nanga	2014-11-13	FEL	F	OK
N74	Bojnice	Nanga	2014-11-14			CONT.
N75	Bojnice	Nanga	2014-11-15	BL	T	OK
N76	Bojnice	Nanga	2014-11-16	BL	T	OK
N77	Bojnice	Nanga	2014-11-17	BL	T	OK
N78	Bojnice	Nanga	2014-11-18	BL	T	OK
N79	Bojnice	Nanga	2014-11-19	FEL	F	OK
N80	Bojnice	Nanga	2014-11-20	BL+FEL	F	OK
N81	Bojnice	Nanga	2014-11-21	BL+FIL	T	OK
N82	Bojnice	Nanga	2014-11-22			CONT.
N83	Bojnice	Nanga	2014-11-23	BL	T	OK
N84	Bojnice	Nanga	2014-11-24	BL	T	OK
N85	Bojnice	Nanga	2014-11-25	BL	N	OK
N86	Bojnice	Nanga	2014-11-26	BL	N	OK
N87	Bojnice	Nanga	2014-11-27			CONT.
N88	Bojnice	Nanga	2014-11-28			CONT.
N89	Bojnice	Nanga	2014-11-29	BL+FEL	T	OK
N90	Bojnice	Nanga	2014-11-30	BL	T	OK
N91	Bojnice	Nanga	2014-12-01			CONT.
N92	Bojnice	Nanga	2014-12-02	BL+FIL	T	OK
N93	Bojnice	Nanga	2014-12-03	BL	T	OK	menstruation
N94	Bojnice	Nanga	2014-12-04	BL	N	OK	menstruation
N95	Bojnice	Nanga	2014-12-05			CONT.
N96	Bojnice	Nanga	2014-12-06	FEL	T	OK
N97	Bojnice	Nanga	2014-12-07			CONT.
N98	Bojnice	Nanga	2014-12-08	BL	N	OK
N99	Bojnice	Nanga	2014-12-09	BL	T	OK
N100	Bojnice	Nanga	2014-12-10	0	N	OK
N101	Bojnice	Nanga	2014-12-11	BL	T	OK
N102	Bojnice	Nanga	2014-12-12			CONT.
N103	Bojnice	Nanga	2014-12-13	BL	T	OK
N104	Bojnice	Nanga	2014-12-14	BL	T	OK
N105	Bojnice	Nanga	2014-12-15	BL	T	OK
N106	Bojnice	Nanga	2014-12-16	BL	T	OK
N107	Bojnice	Nanga	2014-12-17	BL	T	OK
N108	Bojnice	Nanga	2014-12-18			CONT.
N109	Bojnice	Nanga	2014-12-19			CONT.
N110	Bojnice	Nanga	2014-12-20			CONT.
N111	Bojnice	Nanga	2014-12-21			CONT.
N112	Bojnice	Nanga	2014-12-22	BL	N	OK
N113	Bojnice	Nanga	2014-12-23	BL	N	OK
N114	Bojnice	Nanga	2014-12-24	BL	N	OK
N115	Bojnice	Nanga	2014-12-25	BL	N	OK
N116	Bojnice	Nanga	2014-12-26	BL+FEL	T	OK
N117	Bojnice	Nanga	2014-12-27	BL	N	OK
N118	Bojnice	Nanga	2014-12-28	BL	T	OK
N119	Bojnice	Nanga	2014-12-29	BL	T	OK
N120	Bojnice	Nanga	2014-12-30			CONT.
N121	Bojnice	Nanga	2014-12-31			CONT.	menstruation
N122	Bojnice	Nanga	2015-01-01	BL	N	OK
N123	Bojnice	Nanga	2015-01-02	FEL	F	OK
N124	Bojnice	Nanga	2015-01-03			CONT.
N125	Bojnice	Nanga	2015-01-04			CONT.
N126	Bojnice	Nanga	2015-01-05	BL+FIL	T	OK
N127	Bojnice	Nanga	2015-01-06	BL	T	OK
N128	Bojnice	Nanga	2015-01-07	BL	T	OK
N129	Bojnice	Nanga	2015-01-08	BL	T	OK
N130	Bojnice	Nanga	2015-01-09	BL+FIL	N	OK
N131	Bojnice	Nanga	2015-01-10	BL	T	OK
N132	Bojnice	Nanga	2015-01-11	BL	T	OK
N133	Bojnice	Nanga	2015-01-12	BL+FIL+FEL	T	OK
N134	Bojnice	Nanga	2015-01-13	BL+FEL	F	OK
N135	Bojnice	Nanga	2015-01-14	BL+FEL	F	OK
N136	Bojnice	Nanga	2015-01-15	BL+FIL+FEL	T	OK
N137	Bojnice	Nanga	2015-01-16	BL+FEL	T	OK
N138	Bojnice	Nanga	2015-01-17			CONT.
N139	Bojnice	Nanga	2015-01-18			CONT.
N140	Bojnice	Nanga	2015-01-19	BL+FEL	F	OK
N141	Bojnice	Nanga	2015-01-20	FIL+FEL	T	OK
